# Supplementary material for: The hidden route: an exploratory study on autonomic influences in early phases of information processing
Source: BMC Psychol. 2025 Mar 13;13:241. doi: 10.1186/s40359-025-02561-y (PMC11905487; doi:10.1186/s40359-025-02561-y)
Supplement: Supplementary file 1 — Supplementary Material 1 [file 40359_2025_2561_MOESM1_ESM.xlsx]

## Sheet: Sheet1
ID	sex	age	smoker	S1_size	S2_size	SG_Ratio	LFlog	HFlog	EDR
101	2	23	0	9.06295	7.47745	0.825058	7.84	8.19	0.19
102	2	24	0	7.91199	4.60075	0.58149	7.22	5.76	0.22
103	2	28	0	3.77728	3.84906	1.019	6.76	5.17	0.14
104	1	28	1	10.5339	5.56091	0.527907	7.56	4.6	0.17
105	1	24	0	12.5389	6.1632	0.491527	8.16	5.69	0.2
106	1	24	1	1.6825	0.272955	0.162232	8.38	7.38	0.24
107	2	23	0	16.8466	14.601	0.866706	7.88	6.6	0.14
109	1	20	0	21.9982	19.1471	0.870396	6.55	4.91	0.26
110	2	24	0	9.2774	11.7183	1.2631	7.62	6.2	0.2
111	2	22	0	11.2152	8.26973	0.737367	6.48	5	0.26
113	1	23	1	9.65827	8.049	0.833379	7.05	4.34	0.2
114	1	23	0	5.81304	2.93722	0.505282	7.7	5.89	0.25
115	1	23	0	2.92787	1.57207	0.536936	8.06	6.27	0.25
116	1	25	0	8.93801	3.18803	0.356683	8.94	6.99	0.24
117	2	20	0	3.81966	1.15284	0.301818	8.84	7.67	0.23
118	1	26	0	6.03497	4.95101	0.820386	7.47	7.09	0.22
120	1	23	0	18.0293	10.2955	0.571041	7.75	5.53	0.18
121	1	27	1	25.8591	7.056	0.272863	8.09	5.67	0.2
122	2	26	0	31.1633	26.5244	0.851142	7.03	6.54	0.27
123	2	28	1	17.0309	4.56714	0.268168	6.81	6.02	0.27
124	1	23	0	9.42572	11.5202	1.22221	7.11	5.95	0.22
125	2	24	0	16.1936	12.9884	0.802067	6.48	3.5	0.22
126	2	23	0	16.0145	13.5184	0.844133	6.47	6.43	0.24
127	1	27	1	32.9102	11.7903	0.358257	6.45	5.04	0.28
128	2	28	0	27.5589	10.532	0.382162	7.44	5.56	0.28
129	2	25	1	9.59019	3.83249	0.399626	8.29	6.81	0.17
130	2	24	0	23.5194	24.7264	1.05132	7.03	6.18	0.13
131	2	25	0	20.8137	13.876	0.666679	7.36	6.93	0.17
132	2	22	1	17.6541	7.33786	0.415648	7.99	6.24	0.28
133	1	24	0	37.4911	18.7912	0.501216	8.43	6.82	0.21
134	2	25	1	32.491	20.24	0.622943	7.1	5.59	0.17
